# Supplementary material for: Non-Linear Center-of-Pressure Features Associated with Fall History in Older Adults: An Exploratory Analysis
Source: Sensors (Basel). 2026 Apr 8;26(8):2298. doi: 10.3390/s26082298 (PMC13119576; doi:10.3390/s26082298)
Supplement: Supplementary file 1 [file sensors-26-02298-s001.zip]

Archive with 1 entries (1 files):
- sensors-4184047-supplementary.pdf
